# Supplementary material for: Procyanidin—Cell Wall Interactions within Apple Matrices Decrease the Metabolization of Procyanidins by the Human Gut Microbiota and the Anti-Inflammatory Effect of the Resulting Microbial Metabolome In Vitro
Source: Nutrients. 2019 Mar 19;11(3):664. doi: 10.3390/nu11030664 (PMC6471247; doi:10.3390/nu11030664)
Supplement: Supplementary file 1 [file nutrients-11-00664-s001.zip]

Archive with 2 entries (2 files):
- Supplementary Data_Nutrients-452796_Proofs.docx
- Table S2.xlsx
