# Supplementary material for: Procyanidin—Cell Wall Interactions within Apple Matrices Decrease the Metabolization of Procyanidins by the Human Gut Microbiota and the Anti-Inflammatory Effect of the Resulting Microbial Metabolome In Vitro
Source: Nutrients. 2019 Mar 19;11(3):664. doi: 10.3390/nu11030664 (PMC6471247; doi:10.3390/nu11030664)
Supplement: Supplementary file 1 [file nutrients-11-00664-s001.zip › Table S2.xlsx]

## Sheet: Table S2
Table S2: Average abundances of OTUs in subjects O1, O2, O3, O4 ( (n=3 per subject) expressed in read counts / 1000 total reads
	O1				O2				O3				O4
OTU_ID	CTR T0	Mnc	Mcov	Mno	CTR T0	Mnc	Mcov	Mno	CTR T0	Mnc	Mcov	Mno	CTR T0	Mnc	Mcov	Mno	Kingdom	Phylum	Class	Order	Family	Genus
1	228.045	159.509	169.16	120.491	106.803	142.479	116.691	114.589	163.684	223.331	202.25	192.926	289.046	121.259	108.743	142.851	Bacteria	Bacteroidetes	Bacteroidia	Bacteroidales	Bacteroidaceae	Bacteroides
2	93.114	116.119	173.176	69.5712	130.458	107.493	118.765	102.939	175.978	174.09	230.146	207.175	176.698	269.637	277.746	245.462	Bacteria	Firmicutes	Clostridia	Clostridiales	Ruminococcaceae	Faecalibacterium
4	11.0121	111.888	66.6051	136.274	6.8725	173.405	156.809	242.134	0.302043	10.3168	9.46589	32.9706	0	0.0803847	0.020643	0.0170464	Bacteria	Firmicutes	Clostridia	Clostridiales	Ruminococcaceae	Ruminiclostridium
5	16.4057	22.6476	23.7485	31.2893	18.2474	14.7618	14.8764	24.0198	126.648	26.966	24.4477	18.7101	123.874	154.988	164.227	140.613	Bacteria	Bacteroidetes	Bacteroidia	Bacteroidales	Bacteroidaceae	Bacteroides
6	26.1231	9.33094	7.42839	12.6559	13.8236	5.05135	5.28813	8.80688	37.1894	173.673	113.566	131.268	30.5428	67.6422	65.3588	81.0724	Bacteria	Bacteroidetes	Bacteroidia	Bacteroidales	Bacteroidaceae	Bacteroides
7	46.4296	80.421	44.0292	182.197	78.7077	65.7355	40.958	55.6855	0.421372	0.388924	1.10058	0.686434	3.0237	4.2815	3.33977	9.40078	Bacteria	Firmicutes	Clostridia	Clostridiales	Lachnospiraceae	Incertae_Sedis
11	7.77639	8.8667	7.94047	10.3623	30.5764	13.1521	9.46773	10.4031	3.407	2.44618	2.35092	2.06074	65.2947	43.3519	36.9507	41.9538	Bacteria	Bacteroidetes	Bacteroidia	Bacteroidales	Rikenellaceae	Alistipes
12	22.1544	8.75442	14.6345	8.32722	106.296	66.1436	99.8318	97.2218	1.48078	27.27	10.0954	66.3812	4.52348	11.0393	8.42332	25.5024	Bacteria	Firmicutes	Clostridia	Clostridiales	Lachnospiraceae	Lachnospiraceae_NK4A136_group
13	138.45	46.8906	51.7901	43.5733	79.9004	21.6781	36.1549	23.7669	0	0	0	0	0	0	0	0	Bacteria	Proteobacteria	Alphaproteobacteria	Rhodospirillales	Rhodospirillaceae	Thalassospira
14	14.941	16.8067	14.5265	13.5497	10.0079	4.4282	4.68448	6.19568	0	0.00558773	0	0	7.78012	15.2855	15.285	14.4688	Bacteria	Firmicutes	Negativicutes	Selenomonadales	Acidaminococcaceae	Phascolarctobacterium
15	23.6514	28.6895	28.0942	17.5833	47.0765	15.1093	16.7166	9.94438	27.6427	21.6469	25.8218	19.8095	12.6157	17.546	18.1947	11.5939	Bacteria	Firmicutes	Clostridia	Clostridiales	Ruminococcaceae	Subdoligranulum
16	10.2804	3.76368	4.70923	3.07476	0.00867491	0	0.00493593	0	29.0147	17.9757	13.6841	12.5822	24.6186	30.6907	28.218	24.6107	Bacteria	Bacteroidetes	Bacteroidia	Bacteroidales	Porphyromonadaceae	Parabacteroides
18	0.00953389	0.0866505	0.141632	0.0572134	77.105	73.6952	82.9255	40.4612	22.5193	4.50791	7.46011	5.83408	4.2918	2.74378	2.87569	2.26349	Bacteria	Firmicutes	Clostridia	Clostridiales	Lachnospiraceae	Pseudobutyrivibrio
19	5.14292	8.91265	8.8537	8.12454	0.0193861	0.00581598	0	0	34.332	14.6501	25.8534	5.92924	0.212744	0.33459	0.42609	0.356162	Bacteria	Bacteroidetes	Bacteroidia	Bacteroidales	Rikenellaceae	Alistipes
22	34.0595	8.4931	6.64662	11.1813	0	0	0.00493593	0	6.3397	5.3704	4.46094	11.8879	10.1584	3.22952	3.35627	3.34096	Bacteria	Firmicutes	Clostridia	Clostridiales	Clostridiales_vadinBB60_group	unclassified
25	8.41373	0.300941	0.199784	0.686249	0	0	0	0	9.24972	11.5899	13.3408	7.2927	6.36976	2.14608	1.9748	2.45042	Bacteria	Tenericutes	Mollicutes	NB1-n	unclassified	unclassified
27	0.0363227	0.209312	0.204327	0.115872	0.545865	3.10358	3.52093	5.84413	2.43868	10.0972	14.1043	16.337	4.46855	14.849	24.1135	12.3646	Bacteria	Firmicutes	Clostridia	Clostridiales	Ruminococcaceae	Ruminococcus
29	19.2518	11.9881	11.0149	8.69478	8.51993	11.4775	9.64403	5.26628	9.44373	2.34681	2.6051	3.47138	9.27956	6.52018	6.89075	5.57412	Bacteria	Firmicutes	Clostridia	Clostridiales	Lachnospiraceae	Fusicatenibacter
30	12.6891	3.64868	5.17074	5.668	0	0	0	0	0	0	0	0	7.55756	13.1044	10.2245	21.282	Bacteria	Firmicutes	Clostridia	Clostridiales	Christensenellaceae	Christensenellaceae_R-7_group
31	0	0	0	0	0	0	0	0	17.879	9.93204	11.8725	7.81771	0.798179	0.867066	0.863356	0.740644	Bacteria	Firmicutes	Negativicutes	Selenomonadales	Acidaminococcaceae	Acidaminococcus
32	0.552034	0.310195	0.276244	0.247565	0.657129	1.03026	0.552795	0.660104	32.3298	16.7133	18.9802	13.3207	0	0	0	0	Bacteria	Proteobacteria	Betaproteobacteria	Burkholderiales	Alcaligenaceae	Parasutterella
34	12.9647	4.95407	2.60305	4.99059	0.0107112	0.0654876	0.00493593	0.0120422	5.68581	6.11837	4.43089	13.9363	3.25117	3.408	2.44804	2.68688	Bacteria	Firmicutes	Clostridia	Clostridiales	Clostridiales_vadinBB60_group	unclassified
35	1.69411	5.42634	4.58591	6.588	8.32859	6.42845	7.65289	8.3696	7.90345	10.8066	10.7669	11.8507	0.219577	2.33377	2.19145	2.53	Bacteria	Firmicutes	Clostridia	Clostridiales	Ruminococcaceae	Ruminococcaceae_UCG-002
36	2.26403	2.11619	1.7976	1.84634	0	0	0	0	0.33898	0.166621	0.1962	0.391211	13.4448	12.9891	13.0887	9.62988	Bacteria	Firmicutes	Clostridia	Clostridiales	Ruminococcaceae	Ruminococcaceae_UCG-014
37	0	0	0	0	3.86298	18.4986	26.1052	11.7063	6.00816	6.54966	16.7984	2.61835	1.06189	1.28899	1.90909	1.17243	Bacteria	Firmicutes	Clostridia	Clostridiales	Lachnospiraceae	[Eubacterium]_ruminantium_group
38	3.09512	2.63829	2.92902	3.25847	69.8818	22.665	20.5505	29.2093	0.0903104	0.026136	0.0182298	0.026967	1.82482	3.55455	3.23917	3.32133	Bacteria	Bacteroidetes	Bacteroidia	Bacteroidales	Bacteroidaceae	Bacteroides
39	0	0	0	0	0	0	0	0	14.2032	10.1954	11.5506	7.04674	0.164551	0.246949	0.276392	0.191301	Bacteria	Firmicutes	Negativicutes	Selenomonadales	Veillonellaceae	Dialister
40	20.1241	25.5239	38.3681	18.9727	1.4495	1.82647	1.73557	2.11724	0	0.00341006	0.00404148	0	0	0.0120766	0.0149737	0.0208	Bacteria	Firmicutes	Clostridia	Clostridiales	Ruminococcaceae	Ruminococcus
41	4.27719	2.7954	3.04384	2.62847	0	0	0	0	0	0	0	0	12.4994	6.38618	7.84448	5.47692	Bacteria	Bacteroidetes	Bacteroidia	Bacteroidales	Porphyromonadaceae	Barnesiella
42	2.51918	10.051	11.8639	9.04584	0	0	0	0	6.72239	5.64059	5.5967	7.07489	0.0246086	0.165336	0.130795	0.15741	Bacteria	Firmicutes	Clostridia	Clostridiales	Christensenellaceae	Christensenellaceae_R-7_group
45	2.83932	12.9565	12.6291	10.3018	1.64936	3.99993	5.30818	4.18754	0.290494	0.341043	0.5012	0.276507	0.19959	3.07848	4.28396	2.01025	Bacteria	Firmicutes	Clostridia	Clostridiales	Ruminococcaceae	Ruminococcaceae_UCG-005
46	0.395424	0.550768	0.525002	0.741325	3.07238	5.41292	5.61086	5.82016	14.1994	8.30846	9.74693	7.73792	0.0207935	0	0	0	Bacteria	Firmicutes	Clostridia	Clostridiales	Ruminococcaceae	Ruminococcus
47	5.62137	2.1582	2.63845	1.71898	4.51602	3.62634	2.72614	2.24252	1.90052	1.70099	2.36369	1.03425	7.99202	0.503184	0.594504	0.502727	Bacteria	Bacteroidetes	Bacteroidia	Bacteroidales	Porphyromonadaceae	Odoribacter
48	3.40363	9.41318	5.6041	9.44511	4.3228	4.99479	3.67056	4.5006	0.00745746	0.0223509	0.024482	0.0218029	1.05921	3.48898	3.4625	2.76929	Bacteria	Firmicutes	Clostridia	Clostridiales	Ruminococcaceae	Ruminococcaceae_UCG-002
49	1.0278	7.94423	6.09037	5.43299	0	0.0716059	0.0572931	0.0469123	0.757202	1.73822	2.08351	1.92524	0.036249	0.47311	0.350778	0.198582	Bacteria	Firmicutes	Clostridia	Clostridiales	Ruminococcaceae	Ruminococcaceae_NK4A214_group
50	0.0820655	0.291294	0.401864	0.32388	0	0	0	0	5.75978	3.86751	3.26865	9.24649	0	0	0.00558712	0	Bacteria	Firmicutes	Clostridia	Clostridiales	Ruminococcaceae	Anaerotruncus
52	1.62753	3.40222	6.29209	1.57572	8.1364	13.2066	9.83318	5.74592	8.42911	0.383044	0.279103	0.324515	4.33319	1.24263	1.64891	1.23433	Bacteria	Firmicutes	Erysipelotrichia	Erysipelotrichales	Erysipelotrichaceae	Erysipelotrichaceae_UCG-003
53	0.546285	0.673663	0.494573	0.422643	0.195599	0.280074	0.147882	0.148836	0	0	0	0	2.14719	3.87126	4.38771	4.64708	Bacteria	Firmicutes	Clostridia	Clostridiales	Ruminococcaceae	Ruminococcaceae_UCG-014
54	6.30712	15.9469	12.498	9.3675	0.196425	3.44399	2.97545	2.45831	1.94599	0.578969	0.644031	0.621333	1.16364	2.01971	1.79238	2.01361	Bacteria	Firmicutes	Clostridia	Clostridiales	Lachnospiraceae	Blautia
55	1.32541	2.32671	2.64783	2.07748	2.7292	2.82817	2.82538	2.80804	0.00674122	0.0145855	0	0.0126632	0.610463	0.843236	0.938623	0.759251	Bacteria	Firmicutes	Clostridia	Clostridiales	Ruminococcaceae	Ruminococcaceae_UCG-003
56	0	0.057073	0.0812795	0.0309768	0.156976	4.67187	3.72286	2.13321	3.43344	2.04572	2.87854	3.07435	0.858161	1.26391	1.49229	1.02752	Bacteria	Firmicutes	Clostridia	Clostridiales	Lachnospiraceae	Dorea
58	0.376114	3.05882	4.28034	1.98503	0.017689	0.514456	0.761904	0.262652	0	0	0	0.00289588	4.59634	14.2244	13.3972	13.3246	Bacteria	Firmicutes	Clostridia	Clostridiales	Lachnospiraceae	Coprococcus
59	0.0917789	0.10224	0.0903363	0.143798	3.67752	1.25785	1.37937	1.41469	0	0	0	0	2.89889	3.43693	2.72379	2.83355	Bacteria	Bacteroidetes	Bacteroidia	Bacteroidales	Rikenellaceae	Alistipes
60	3.17205	4.86906	5.91649	3.69482	0	0	0	0	0.0638713	1.7893	2.01118	2.57193	0.0467388	0.893627	1.15613	0.651473	Bacteria	Firmicutes	Clostridia	Clostridiales	Ruminococcaceae	Ruminococcus
61	3.52825	2.46048	3.57697	1.46987	17.7628	11.3811	18.1659	6.22354	3.5613	3.66469	5.60662	2.41496	0.858833	0.776318	1.5199	0.245948	Bacteria	Firmicutes	Clostridia	Clostridiales	Lachnospiraceae	Roseburia
62	0.148444	1.58947	1.21997	1.36033	0.239121	3.66394	5.80232	2.15118	2.40835	1.06889	0.886374	1.13874	0.00476831	0	0	0.00393964	Bacteria	Firmicutes	Clostridia	Clostridiales	Ruminococcaceae	[Eubacterium]_coprostanoligenes_group
63	4.60583	1.76315	1.79151	1.21372	3.04446	1.81672	1.80732	1.65221	0.369425	0.203714	0.228228	0.146778	2.17381	3.26339	3.04508	2.93773	Bacteria	Bacteroidetes	Bacteroidia	Bacteroidales	Bacteroidaceae	Bacteroides
64	0.305506	0.181931	0.174655	0.244698	0	0	0	0	0	0	0	0	2.75826	2.02915	2.1463	1.87179	Bacteria	Tenericutes	Mollicutes	Mollicutes_RF9	unclassified	unclassified
66	0.0273931	0.0698476	0.0460658	0.061165	0.276157	0.499801	0.27459	0.324395	0.0715192	0.692599	0.395149	0.711701	0.628014	1.03396	1.10102	1.28973	Bacteria	Lentisphaerae	Lentisphaeria	Victivallales	Victivallaceae	Victivallis
67	0.703668	1.89753	1.61744	1.76316	0	0	0	0	0.155399	2.3442	1.46807	4.05637	0.219253	0.898575	0.882942	1.61531	Bacteria	Firmicutes	Clostridia	Clostridiales	Ruminococcaceae	Ruminiclostridium
68	7.62908	6.56081	8.92167	3.91215	1.61894	1.49382	1.57972	1.12848	0.274863	0.592558	0.791103	1.95948	0.443305	0.14384	0.256241	0.169841	Bacteria	Firmicutes	Clostridia	Clostridiales	Christensenellaceae	Christensenellaceae_R-7_group
69	1.43969	2.08054	1.07744	2.75303	0	0	0	0	0	0	0	0	1.02694	0.290481	0.389529	0.540691	Bacteria	Firmicutes	Clostridia	Clostridiales	Ruminococcaceae	Ruminococcaceae_UCG-010
70	0.541585	1.00009	0.776072	0.680194	0.0581584	1.83227	2.50814	2.01755	0.874477	3.58631	4.93092	2.65098	0.324657	0.45845	0.622534	0.273188	Bacteria	Firmicutes	Clostridia	Clostridiales	Lachnospiraceae	[Eubacterium]_ventriosum_group
71	1.25565	2.71917	5.15658	1.23525	0.190806	0.400324	0.636517	1.41234	0.415372	0.195017	0.497671	0.444166	0.58552	0.439882	0.77366	0.546573	Bacteria	Firmicutes	Clostridia	Clostridiales	Ruminococcaceae	Ruminococcaceae_UCG-013
73	0.367427	1.36484	0.961353	1.38525	0.400998	5.35238	2.92229	1.58395	0.890954	0.142787	0.0974011	0.0768914	1.13447	1.01103	1.18975	0.893717	Bacteria	Firmicutes	Clostridia	Clostridiales	Lachnospiraceae	Anaerostipes
76	2.30885	3.67061	3.03368	1.33801	6.33947	4.1278	4.81774	3.37943	0.641048	0.166746	0.221787	0.29112	1.21033	1.21072	1.46115	0.791624	Bacteria	Firmicutes	Clostridia	Clostridiales	Lachnospiraceae	Lachnospiraceae_UCG-004
78	0.342989	4.01846	1.64463	2.95884	0.108999	0.0942651	0.134199	0.0725383	0.305003	0.219472	0.349249	0.24256	0.251235	0.516006	0.512834	0.433068	Bacteria	Firmicutes	Clostridia	Clostridiales	Ruminococcaceae	Oscillospira
80	0	0.0119222	0.019663	0.00649659	0.334166	1.87616	1.45254	2.13336	1.54956	1.22857	1.20616	1.10319	0.261237	0.754829	0.99741	0.566133	Bacteria	Firmicutes	Clostridia	Clostridiales	Ruminococcaceae	Ruminococcaceae_NK4A214_group
81	0.0996795	0.418836	0.313564	0.312038	0.116656	0.100081	0.118143	0.0506719	0.915433	1.96147	2.59679	1.23708	0.196592	0.220584	0.244329	0.163014	Bacteria	Firmicutes	Clostridia	Clostridiales	Ruminococcaceae	unclassified
83	0.0840579	0.639715	0.534601	0.321761	0	0.0358029	0.049294	0.0539917	1.46631	2.87959	3.10437	3.21099	0.0289343	0.186523	0.205506	0.209926	Bacteria	Firmicutes	Clostridia	Clostridiales	Christensenellaceae	Christensenellaceae_R-7_group
84	0.037597	0.367564	0.154275	0.347997	0.226862	1.00074	1.20567	1.0419	0	0	0	0	0.0289343	0.109149	0.0672696	0.0682353	Bacteria	Firmicutes	Clostridia	Clostridiales	Christensenellaceae	Christensenellaceae_R-7_group
85	1.01688	0.515658	0.790405	0.24334	2.29544	0.974826	1.45952	0.703357	0.82636	0.595274	0.567754	0.684432	0	0.00560102	0.00292359	0.00318364	Bacteria	Firmicutes	Clostridia	Clostridiales	Lachnospiraceae	Lachnospiraceae_UCG-010
86	0.192487	0.249862	0.254229	0.330203	0	0	0	0	1.17238	1.07298	0.928159	3.25342	0.144869	0.170118	0.161289	0.1685	Bacteria	Firmicutes	Clostridia	Clostridiales	Christensenellaceae	Christensenellaceae_R-7_group
89	0.0852664	0.275311	0.139436	0.242551	0	0	0	0	1.84582	0.391995	0.520967	0.767575	0.110399	0.311906	0.250572	0.275677	Bacteria	Firmicutes	Clostridia	Clostridiales	Christensenellaceae	Christensenellaceae_R-7_group
90	0.433577	0.449806	0.504101	0.507032	0	0	0	0	0.802823	1.10396	1.14224	0.677643	0.00693116	0	0.0167614	0	Bacteria	Firmicutes	Clostridia	Clostridiales	Christensenellaceae	Christensenellaceae_R-7_group
91	4.80176	7.07431	4.59427	16.4823	7.4799	12.8784	11.4066	26.6585	0.117976	0.0660284	0.05196	0.0385505	3.29975	4.25848	3.71759	7.46846	Bacteria	Bacteroidetes	Bacteroidia	Bacteroidales	Bacteroidaceae	Bacteroides
93	0.727114	0.242885	0.363712	0.467961	0	0	0	0	0	0	0	0	0.738136	0.884618	1.10191	0.924021	Bacteria	Bacteroidetes	Bacteroidia	Bacteroidales	Porphyromonadaceae	Butyricimonas
94	0.16921	1.62951	1.06635	1.86889	0	0	0	0	0.0722354	0.319289	0.283929	0.562987	0.00476831	0.131962	0.151567	0.236003	Bacteria	Firmicutes	Clostridia	Clostridiales	Ruminococcaceae	Hydrogenoanaerobacterium
97	0.139089	0.220776	0.178085	0.198538	0.359512	0.308852	0.396413	0.504386	0	0	0	0	0.659072	1.69781	1.67542	1.36986	Bacteria	Tenericutes	Mollicutes	Mollicutes_RF9	unclassified	unclassified
98	0.214038	0.261553	0.216724	0.211791	0.635368	0.522158	0.396479	0.457898	0.234591	0.194313	0.281563	0.250443	0.139392	0.369559	0.424332	0.336726	Bacteria	Firmicutes	Clostridia	Clostridiales	Ruminococcaceae	Ruminiclostridium
100	8.27928	11.2113	10.073	8.60541	10.7585	3.21323	2.89461	2.81997	3.16176	2.30621	6.57418	4.82706	6.0088	4.50655	5.17319	4.42888	Bacteria	Firmicutes	Clostridia	Clostridiales	Lachnospiraceae	Lachnospira
104	1.41083	2.31803	1.53933	2.19062	0.773788	3.27194	1.76435	1.60468	10.2206	0.778213	0.939006	1.34428	0.407795	0.642615	0.806334	0.343132	Bacteria	Firmicutes	Clostridia	Clostridiales	Lachnospiraceae	Coprococcus
105	0.399409	0.759461	0.734986	1.0325	0	0	0	0	0	0	0	0	0.255552	0.154644	0.251862	0.193107	Bacteria	Firmicutes	Clostridia	Clostridiales	Ruminococcaceae	Ruminococcaceae_UCG-010
111	0	0	0	0	0.0799201	4.10512	1.96335	1.68414	0.556452	1.32313	2.99408	1.25723	0.644647	1.14095	2.09485	0.380285	Bacteria	Firmicutes	Clostridia	Clostridiales	Ruminococcaceae	Ruminococcus
112	0.120201	0.907232	1.33084	0.727717	0.0411478	0.863344	1.24838	0.654197	0.0283974	0.051647	0.016399	0.0137095	0.00476831	0.144317	0.294807	0.151078	Bacteria	Firmicutes	Clostridia	Clostridiales	Ruminococcaceae	Ruminococcaceae_UCG-005
113	0.0564195	0.093103	0.125555	0.189062	0	0	0	0	0.514086	0.618462	0.580621	1.41278	0.125962	0.281678	0.284149	0.373238	Bacteria	Firmicutes	Clostridia	Clostridiales	Ruminococcaceae	Ruminococcaceae_UCG-010
116	0.00892961	0	0.0374102	0.00649659	0.0875763	0.0526462	0.0885927	0.0226395	1.55805	0.808223	1.17639	1.1948	0	0	0	0	Bacteria	Firmicutes	Clostridia	Clostridiales	Ruminococcaceae	Anaerotruncus
118	0.42463	0.626153	0.722068	0.657595	0	0	0	0	0.376212	0.24963	0.2616	0.490592	0	0	0	0	Bacteria	Firmicutes	Clostridia	Clostridiales	Ruminococcaceae	Ruminococcaceae_UCG-010
119	0.57278	0.544169	0.520143	0.75316	13.5558	1.31941	1.44638	1.86846	2.66476	0.69856	0.779321	0.683681	0.226559	0.106304	0.105098	0.112023	Bacteria	Bacteroidetes	Bacteroidia	Bacteroidales	Rikenellaceae	Alistipes
120	0.422081	0.366218	0.461987	0.513192	0.095912	0.130673	0.0981525	0.105669	0	0	0	0	0.225104	0.224463	0.199859	0.27489	Bacteria	Bacteroidetes	Bacteroidia	Bacteroidales	Rikenellaceae	Alistipes
122	0.825313	1.55385	1.83097	1.04905	0.123634	0.118134	0.140885	0.16053	0.986798	0.887288	1.17536	0.899966	0.400723	0.573199	0.615673	0.392941	Bacteria	Firmicutes	Clostridia	Clostridiales	Ruminococcaceae	Ruminiclostridium
123	0.231783	0.00645245	0.0104508	0.00524068	0	0	0	0	2.86455	1.10831	0.733149	0.640697	0.00992013	0.00560102	0	0	Bacteria	Firmicutes	Erysipelotrichia	Erysipelotrichales	Erysipelotrichaceae	Asteroleplasma
125	0.119842	0.36024	0.264555	0.325868	0.142341	0.111411	0.0583528	0.0921816	0.265472	0.502669	0.545206	0.478866	0	0	0	0	Bacteria	Actinobacteria	Coriobacteriia	Coriobacteriales	Coriobacteriaceae	unclassified
127	0.676492	2.83618	3.82353	1.67797	0.279781	0.438546	0.102152	0.411628	1.51988	0.433495	0.515347	0.436675	0.0705915	0.18318	0.0228686	0.0730368	Bacteria	Firmicutes	Clostridia	Clostridiales	Lachnospiraceae	Roseburia
129	0.139939	0.0724183	0.103259	0.112642	0.263069	1.08216	0.242412	1.35091	0.00691649	0	0	0.00579176	0.0223866	0	0.00558712	0	Bacteria	Firmicutes	Clostridia	Clostridiales	Ruminococcaceae	[Eubacterium]_coprostanoligenes_group
130	0.0454975	0.18632	0.187412	0.213509	0.760359	1.19569	0.84207	0.890112	0	0.00279387	0	0	0.0207935	0	0	0	Bacteria	Firmicutes	Clostridia	Clostridiales	Ruminococcaceae	Ruminococcaceae_NK4A214_group
133	6.1945	2.46927	5.2015	0.857074	0.815463	1.0237	1.3793	0.887844	2.15241	0.421695	0.320527	0.503624	0.354213	0.233529	0.222178	0.177892	Bacteria	Firmicutes	Clostridia	Clostridiales	Lachnospiraceae	Lachnospiraceae_ND3007_group
134	0.073854	0.113296	0.154957	0.163137	0	0	0	0.0120422	0.0422303	0.083982	0.0652498	0.0242467	0.114598	0.71314	0.634311	0.555252	Bacteria	Proteobacteria	Gammaproteobacteria	Enterobacteriales	Enterobacteriaceae	Escherichia-Shigella
135	0.750561	0.490483	0.5446	0.685111	0.282985	0.11262	0.129016	0.135441	0	0	0	0	0.783988	0.392577	0.351604	0.812839	Bacteria	Bacteroidetes	Bacteroidia	Bacteroidales	Porphyromonadaceae	Coprobacter
136	0.111206	0.324948	0.465973	0.309991	0.253037	1.15943	2.45683	0.784787	0.412577	0.543288	0.733524	0.402175	0.275973	0.448256	0.648518	0.262014	Bacteria	Firmicutes	Clostridia	Clostridiales	Ruminococcaceae	Ruminococcaceae_UCG-008
137	0.660823	1.33465	0.897295	0.942887	0.955427	1.03359	0.807823	0.793664	0.165045	0.12746	0.252385	0.133269	0.562826	0.709733	0.684138	0.581004	Bacteria	Firmicutes	Clostridia	Clostridiales	Lachnospiraceae	Lachnospiraceae_FCS020_group
140	0.485034	0.330649	0.441556	0.357614	0	0	0	0	0.514102	0.463865	0.449169	0.688474	0.552377	0.270644	0.38842	0.304587	Bacteria	Firmicutes	Clostridia	Clostridiales	Ruminococcaceae	Ruminococcaceae_UCG-013
141	0.376895	1.16038	1.11819	1.33711	0.161727	0.147516	0.157442	0.185924	0.687075	1.42315	1.81302	1.15562	0.106829	0.287021	0.201015	0.229723	Bacteria	Firmicutes	Clostridia	Clostridiales	Ruminococcaceae	unclassified
142	0.523875	0.0584167	0.0962487	0.0129932	0.808293	0.541189	0.504619	0.206389	0.297165	0.32137	0.278973	0.376523	0.0389135	0.0937847	0.0893445	0.0656174	Bacteria	Firmicutes	Clostridia	Clostridiales	Peptostreptococcaceae	Romboutsia
144	2.75072	0.596301	1.04289	0.857672	0	0	0	0	0.178733	0.169187	0.156711	0.31627	0	0	0	0	Bacteria	Cyanobacteria	Melainabacteria	Gastranaerophilales	unclassified	unclassified
145	0.0828493	0.0491629	0.0644901	0.0776426	0	0	0	0	0.288576	0.349142	0.457478	0.7602	0.0466117	0.127037	0.124352	0.0702411	Bacteria	Firmicutes	Clostridia	Clostridiales	Ruminococcaceae	Ruminococcaceae_UCG-010
146	0.149521	0.705452	0.382422	0.828934	0.0197254	0	0.0178056	0.031792	0	0	0	0.00809337	0.106457	0.51583	0.416849	0.473597	Bacteria	Firmicutes	Clostridia	Clostridiales	Lachnospiraceae	Lachnospiraceae_NK4A136_group
149	0.212225	0.0857819	0.128308	0.126603	0.461764	4.91112	4.44617	1.68178	0.91198	0.271563	0.255725	0.379276	0.110213	0.259586	0.16175	0.173147	Bacteria	Firmicutes	Clostridia	Clostridiales	Lachnospiraceae	[Eubacterium]_hallii_group
150	8.98173	9.76981	4.60141	10.8315	6.89938	1.72639	2.55202	5.22663	0.364632	0.462735	0.301918	0.213969	0.205323	0.321076	0.224618	0.581506	Bacteria	Bacteroidetes	Bacteroidia	Bacteroidales	Bacteroidaceae	Bacteroides
152	0.195215	0.715716	0.650352	0.815379	0.306933	0.563705	0.551736	0.460981	0.369541	1.17281	0.821467	0.530406	0.101491	0.452114	0.264041	0.283327	Bacteria	Firmicutes	Clostridia	Clostridiales	Lachnospiraceae	Lachnoclostridium
156	0.300136	0.106122	0.0875882	0.306652	0	0.0232639	0.0104961	0.00602109	0.780525	0.12482	0.124585	0.0687646	0.00992013	0.0429098	0.0202118	0	Bacteria	Firmicutes	Erysipelotrichia	Erysipelotrichales	Erysipelotrichaceae	unclassified
157	0.0657739	0.500953	0.409306	0.303017	0.0300974	0.441943	0.318636	0.29989	0	0.128415	0.213427	0.265935	0.0281672	0.675291	0.718879	0.535182	Bacteria	Firmicutes	Clostridia	Clostridiales	Family_XIII	Family_XIII_UCG-001
159	0.00953389	0	0	0.0179837	0.0370752	0.011632	0.00556019	0.0334785	0.478948	0.349842	0.439853	0.551698	0.0901753	0.0860641	0.0780059	0.123288	Bacteria	Firmicutes	Clostridia	Clostridiales	Ruminococcaceae	Ruminiclostridium
161	0.00892961	0.0322459	0.0298329	0.0167278	0	0	0	0	0.275213	0.276693	0.407178	0.318822	0.0138623	0.0127299	0.00292359	0	Bacteria	Firmicutes	Clostridia	Clostridiales	Ruminococcaceae	Ruminococcaceae_UCG-010
162	0.0461018	0.0287252	0.0516924	0.0192396	0	0	0	0	0.252095	0.277971	0.477399	0.555932	0.00693116	0.0200462	0.0120501	0.0325428	Bacteria	Firmicutes	Clostridia	Clostridiales	Christensenellaceae	Christensenellaceae_R-7_group
164	2.23152	1.67471	1.50247	1.46833	0.100175	0.116924	0.0632888	0.0503386	0	0	0	0	0.211476	0.343288	0.539576	0.259742	Bacteria	Firmicutes	Clostridia	Clostridiales	Ruminococcaceae	Ruminococcaceae_UCG-014
165	0.00935436	0.00596111	0	0.00624641	0	0.0177503	0.00493593	0.00539287	0.0136577	0.0269934	0.0342489	0.0368766	0.234454	0.147914	0.152238	0.212231	Bacteria	Lentisphaerae	Lentisphaeria	Victivallales	Victivallaceae	Victivallis
167	0.20323	0.203237	0.168993	0.0716464	0	0	0	0	0.364076	0.238417	0.539619	0.499362	0.0729996	0.210273	0.134006	0.137633	Bacteria	Firmicutes	Clostridia	Clostridiales	Ruminococcaceae	Anaerotruncus
168	0.223195	0.469196	0.472447	0.589243	0	0	0	0	0.0427713	0.0230921	0.023869	0.0155591	0	0.00431142	0.00292359	0.00261374	Bacteria	Firmicutes	Clostridia	Clostridiales	Ruminococcaceae	Ruminiclostridium
170	0.00892961	0.0853069	0.0393259	0.0704286	0	0.0177503	0	0.0378131	0.288035	0.153096	0.261503	0.279511	0	0.00776518	0.0120501	0	Bacteria	Firmicutes	Clostridia	Clostridiales	Ruminococcaceae	Ruminiclostridium
172	0.0465266	0.309359	0.218093	0.250303	0	0	0	0	0	0	0	0	0.182641	0.160586	0.134964	0.193612	Bacteria	Firmicutes	Clostridia	Clostridiales	Christensenellaceae	Christensenellaceae_R-7_group
173	0.00953389	0.0178833	0	0	0.0828252	0.240269	0.394852	0.21531	0.0787862	0	0.00427455	0.0213509	0.0233989	0.144824	0.129459	0.0958202	Bacteria	Firmicutes	Clostridia	Clostridiales	Family_XIII	Family_XIII_AD3011_group
175	0.018284	0.119027	0.0771374	0.0676997	0	0	0	0	0.0977527	0.334565	0.286485	1.10999	0	0.0420352	0.00903759	0.0147784	Bacteria	Firmicutes	Clostridia	Clostridiales	Christensenellaceae	Christensenellaceae_R-7_group
176	1.93424	9.95624	11.902	8.61806	0.905035	0.640291	0.626457	0.434872	0.563961	1.20794	0.980701	0.968839	0.88833	0.912492	1.64787	0.874005	Bacteria	Firmicutes	Clostridia	Clostridiales	Lachnospiraceae	Lachnospiraceae_UCG-001
177	16.2059	16.2067	16.9258	17.6139	18.1525	13.6295	12.0096	14.1197	53.5547	16.8222	16.8995	11.6167	47.5275	31.8115	30.5008	34.1548	Bacteria	Bacteroidetes	Bacteroidia	Bacteroidales	Bacteroidaceae	Bacteroides
179	0.102097	0.503931	0.2665	0.493353	0	0	0	0	0.0143739	0.0460682	0.0423318	0.0450033	0.0402502	0.279885	0.199839	0.178814	Bacteria	Firmicutes	Clostridia	Clostridiales	Ruminococcaceae	Oscillibacter
180	0	0.0298055	0.0331427	0.0492157	0.0263639	0.0529485	0.158502	0.0267759	0	0.00850662	0.0123575	0.0103616	0.309713	0.248509	0.255118	0.204211	Bacteria	Firmicutes	Clostridia	Clostridiales	Ruminococcaceae	Ruminiclostridium
181	0.128951	0.0699779	0.0584322	0.0324498	0.516295	0.519063	0.253656	0.290704	0.0722354	0.0482829	0.0780397	0.173451	0.0829197	0.10088	0.12134	0.127261	Bacteria	Firmicutes	Bacilli	Lactobacillales	Streptococcaceae	Streptococcus
182	0.0843031	0.0654908	0.0904617	0.131093	0	0.0355006	0.0602909	0.03574	0.391622	0.254875	0.301763	0.546801	0.0480075	0.078697	0.0778146	0.120286	Bacteria	Firmicutes	Clostridia	Clostridiales	Ruminococcaceae	Ruminiclostridium
183	0.118992	1.1442	0.664453	1.01801	0.11428	0.639313	0.523303	0.944992	0	0.00571275	0.00427455	0	0.00476831	0.00280051	0.0147069	0.0129207	Bacteria	Firmicutes	Negativicutes	Selenomonadales	Acidaminococcaceae	Phascolarctobacterium
187	0.0187087	0.0183747	0.0171907	0.0189894	0	0.011632	0	0	0.768166	0.515883	0.562165	0.435102	0.00693116	0.00496468	0.00859965	0.00318364	Bacteria	Firmicutes	Clostridia	Clostridiales	Ruminococcaceae	Subdoligranulum
188	0.100104	0.126921	0.117301	0.0703905	0.0197254	0.0351982	0.0265524	0	0.202231	0.115873	0.15221	0.218246	0.0402502	0.0568955	0.0761226	0.0697812	Bacteria	Firmicutes	Erysipelotrichia	Erysipelotrichales	Erysipelotrichaceae	Holdemania
190	1.07626	1.11858	0.994968	1.45194	1.40078	2.6966	1.06268	2.28373	8.96777	1.94724	4.38805	2.11458	0.118726	0.335129	0.416526	0.210757	Bacteria	Firmicutes	Clostridia	Clostridiales	Lachnospiraceae	Coprococcus
191	0.0367475	0.144706	0.0609045	0.0896632	0.0709059	0.0648829	0.132203	0.0603078	0.0202237	0.00279387	0	0	0.153756	0.0989645	0.15458	0.125556	Bacteria	Firmicutes	Clostridia	Clostridiales	Ruminococcaceae	unclassified
195	0.0187087	0.039681	0.0285993	0.0192396	0	0	0	0	0.143214	0.453116	0.365077	1.06021	0.00476831	0.00560102	0.00593612	0.00784123	Bacteria	Firmicutes	Clostridia	Clostridiales	Christensenellaceae	Christensenellaceae_R-7_group
196	0.203116	0.0461335	0.052249	0.0549567	0	0	0	0	0	0	0	0	0.245534	0.18733	0.3153	0.265673	Bacteria	Firmicutes	Clostridia	Clostridiales	Ruminococcaceae	Ruminococcaceae_UCG-014
197	0.093837	0.560073	0.341446	0.459563	0.028061	0.0119343	0.0392987	0.0137287	0.10189	0.739166	0.606054	0.0155591	0	0.029101	0.0324331	0.0226577	Bacteria	Firmicutes	Clostridia	Clostridiales	Lachnospiraceae	Lachnoclostridium
198	0.100284	0.09664	0.235003	0.122151	0	0	0	0	0.0771785	0.0689562	0.0501292	0.351471	0	0.00431142	0	0.00393964	Bacteria	Firmicutes	Clostridia	Clostridiales	Christensenellaceae	Christensenellaceae_R-7_group
199	0.193271	0.365957	0.40362	0.323196	0	0	0	0	0.0573205	0.185732	0.246796	0.592884	0	0.0241701	0.00859965	0.0213698	Bacteria	Firmicutes	Clostridia	Clostridiales	Christensenellaceae	Christensenellaceae_R-7_group
200	0.0267888	0.307377	0.410234	0.167773	0.08554	1.29917	1.02096	0.864839	0.0223724	0	0.00427455	0.0242467	0.00476831	0.00560102	0.00301253	0.00261374	Bacteria	Firmicutes	Erysipelotrichia	Erysipelotrichales	Erysipelotrichaceae	Erysipelotrichaceae_UCG-003
203	2.64553	1.49963	1.17948	1.12979	0	0	0	0	0.00691649	0.00571275	0	0	2.03447	1.18371	1.57441	1.27445	Bacteria	Firmicutes	Clostridia	Clostridiales	Lachnospiraceae	Lachnospiraceae_UCG-003
206	0	0.0282338	0.0119653	0.0104814	0.00901413	0.100081	0.0392987	0.0569347	0.0566043	0.0656994	0.0722536	0.186642	0.0190732	0.0331911	0.0474068	0.0327785	Bacteria	Firmicutes	Clostridia	Clostridiales	Christensenellaceae	unclassified
208	0.166776	0.236563	0.0789326	1.68509	0.0568005	0.0232639	0.0472325	0.00996911	0	0	0.0144214	0.00289588	0.0168513	0.0140025	0.0178973	0.00898102	Bacteria	Firmicutes	Clostridia	Clostridiales	Lachnospiraceae	unclassified
210	0.0272136	0.0461172	0.0518478	0.0474544	0.301841	0.152727	0.114397	0.0791876	0.177461	0.0915483	0.0621068	0.0196769	0.0389135	0.0381558	0.052556	0.0405701	Bacteria	Firmicutes	Clostridia	Clostridiales	Ruminococcaceae	Ruminococcaceae_UCG-010
211	0.0846621	0.155662	0.280106	0.178614	1.52663	1.801	2.23937	0.95074	0.375831	0.381468	0.443601	0.251917	0.137475	0.138654	0.20676	0.071715	Bacteria	Firmicutes	Clostridia	Clostridiales	Lachnospiraceae	Coprococcus
212	0.0188883	0.0764304	0.0273607	0.0963818	0	0	0	0	0.0496878	0.0255569	0.0139552	0.0404335	0.117508	0.180639	0.166939	0.252015	Bacteria	unclassified	unclassified	unclassified	unclassified	unclassified
213	0.0184635	0.0962627	0.0683565	0.0491776	0	0	0	0	0.1531	0.0433993	0.0506478	0.0242467	0.036308	0.127197	0.180516	0.0838416	Bacteria	Firmicutes	Clostridia	Clostridiales	Ruminococcaceae	Ruminiclostridium
214	0.0730702	0.0778717	0.0570732	0.0596921	0	0	0	0	0.0768128	0.0662785	0.0954234	0.0871441	0.0396214	0.0140025	0.020034	0.0326908	Bacteria	Firmicutes	Clostridia	Clostridiales	Ruminococcaceae	Ruminococcaceae_UCG-010
215	0.0740992	0.420622	0.423774	0.425357	0.00901413	0.0177503	0.020368	0.0517302	0.115913	0.0607787	0.127375	0.064538	0.0445759	0.068989	0.0838464	0.0709325	Bacteria	Firmicutes	Clostridia	Clostridiales	Ruminococcaceae	Ruminiclostridium
216	0.0367475	0.1582	0.0764554	0.192335	0.105945	0.0771195	0.141073	0.0862138	0.0337061	0.0576468	0.0665201	0.112822	0.0190732	0.0418139	0.071454	0.0642195	Bacteria	Firmicutes	Clostridia	Clostridiales	Ruminococcaceae	unclassified
217	0	0.0327373	0.00673986	0	0	0	0	0	0.124262	0.122651	0.0966831	0.111985	0.0116995	0.0340487	0.0386293	0.0346247	Bacteria	Proteobacteria	Epsilonproteobacteria	BG.g7	unclassified	unclassified
220	0.0267888	0.0446595	0.0555587	0.0864008	0.0816172	0.0177503	0.0148078	0.0342419	0	0	0	0	0.209739	0.0610701	0.0476206	0.0534188	Bacteria	Firmicutes	Clostridia	Clostridiales	Family_XIII	Family_XIII_AD3011_group
221	0.0732497	0.461188	0.491769	0.33652	0	0	0	0	0.050404	0.280358	0.321823	0.319517	0.0216196	0.0418478	0.11864	0.0497869	Bacteria	Firmicutes	Clostridia	Clostridiales	Ruminococcaceae	Ruminococcaceae_UCG-004
222	0.0361432	0.105253	0.0851109	0.151806	0.0353781	0	0.069974	0.0105973	0.0704373	0.0713291	0.0510196	0.0674338	0.0143049	0.0127299	0.0377466	0.0182962	Bacteria	Firmicutes	Clostridia	Clostridiales	Ruminococcaceae	Ruminococcaceae_UCG-013
223	0.384015	0.901944	0.886247	0.651113	0.17108	0.134372	0.179058	0.21977	0.0218314	0.077704	0.0956565	0.0443757	0.0186306	0.142728	0.0876458	0.186949	Bacteria	Firmicutes	Clostridia	Clostridiales	Lachnospiraceae	unclassified
224	0.0462814	0.0366353	0.0657287	0.056713	0	0	0	0	0.0482553	0.0772128	0.0453886	0.105114	0.0307136	0.0554353	0.0559175	0.0707729	Bacteria	Firmicutes	Clostridia	Thermoanaerobacterales	Thermoanaerobacteraceae	Gelria
225	0.139089	0.208756	0.0985956	0.315997	0.156976	0.0765148	0.0798459	0.0434476	0.160542	0.185227	0.125992	0.187721	0.480862	0.520345	0.481056	0.559892	Bacteria	Firmicutes	Clostridia	Clostridiales	Lachnospiraceae	Marvinbryantia
227	0.0454975	0.382532	0.262764	0.418648	0	0	0	0	0.205287	0.60927	0.465144	2.44615	0.00953662	0.17644	0.159189	0.155246	Bacteria	Firmicutes	Clostridia	Clostridiales	Christensenellaceae	Christensenellaceae_R-7_group
229	0.0458566	0.0322459	0.0336993	0.0282149	0	0	0	0	0.12011	0.0627434	0.0517269	0.0460496	0.0340861	0.0493578	0.0582253	0.0486471	Bacteria	Firmicutes	Clostridia	Clostridiales	Ruminococcaceae	Anaerotruncus
230	7.50881	9.02221	8.71906	11.869	0.827643	0.0942651	0.0793451	0.14917	0.660986	0.709136	0.588266	0.580231	2.2964	2.08537	1.79048	1.91072	Bacteria	Bacteroidetes	Bacteroidia	Bacteroidales	Rikenellaceae	Alistipes
231	0.0188883	0.0267761	0.0306704	0.0634266	0	0	0	0	0.180575	0.116688	0.0890244	0.0798961	0.00693116	0.0502155	0.0294205	0.0312169	Bacteria	Firmicutes	Clostridia	Clostridiales	Ruminococcaceae	Candidatus_Soleaferrea
233	0.0178592	0.0367493	0.0547213	0.0692058	0.0107112	0.0296846	0.0300511	0	0.185254	0.0796316	0.105709	0.223861	0.0436227	0.00776518	0.0174594	0.0129207	Bacteria	unclassified	unclassified	unclassified	unclassified	unclassified
234	0	0	0	0	0	0	0	0	0.770272	0.474228	0.575061	0.271829	0.060474	0.0834911	0.0841954	0.0592882	Bacteria	Firmicutes	Negativicutes	Selenomonadales	Acidaminococcaceae	Acidaminococcus
238	0.0473104	0.0614461	0.104653	0.0679499	0.110886	0.111713	0.191616	0.0487872	0.108631	0.0412127	0.114172	0.028641	0.0172348	0.016388	0.0116122	0.0110249	Bacteria	Firmicutes	Clostridia	Clostridiales	Lachnospiraceae	Tyzzerella
240	0.31705	0.454081	0.493098	0.360924	0.017689	0	0.00987186	0.0267759	0.170018	0.148579	0.29539	0.179519	0.0754869	0.305612	0.260782	0.19987	Bacteria	Firmicutes	Clostridia	Clostridiales	Ruminococcaceae	unclassified
241	15.176	11.8546	11.9211	14.2772	8.49311	11.0549	9.24483	12.6579	23.5055	9.65571	8.92716	6.27278	28.4627	23.0106	21.2904	26.0337	Bacteria	Bacteroidetes	Bacteroidia	Bacteroidales	Bacteroidaceae	Bacteroides
242	0.25139	0.0822775	0.192081	0.0322328	0.0457501	0	0.0122454	0	0.922281	0.766653	0.53804	0.481547	3.53723	2.43647	2.15178	2.38128	Bacteria	Bacteroidetes	Bacteroidia	Bacteroidales	Bacteroidaceae	Bacteroides
244	0.0190678	0	0.0328668	0.0504666	0	0.0119343	0	0.0151736	0.179478	0.1869	0.272744	0.23696	0.0398667	0.00711193	0.020294	0.00712328	Bacteria	Firmicutes	Clostridia	Clostridiales	Ruminococcaceae	Anaerotruncus
247	0.0660191	0.13583	0.0768566	0.073696	0	0	0	0	0.162706	0.071083	0.0892656	0.0455642	0.0523332	0.166215	0.100134	0.0647133	Bacteria	Verrucomicrobia	Verrucomicrobiae	Verrucomicrobiales	Verrucomicrobiaceae	Akkermansia
248	0.197387	0.162606	0.275126	0.0899515	0.0835037	0.140491	0.105898	0.0997008	0.281324	0.147151	0.21481	0.223585	0.112483	0.0599235	0.0865629	0.142955	Bacteria	Firmicutes	Clostridia	Clostridiales	Lachnospiraceae	unclassified
249	0.799308	0.426078	0.437133	0.206111	4.45697	1.216	1.75422	1.13837	1.06475	0.493485	0.358513	0.543278	0.786695	0.441172	0.487295	0.36152	Bacteria	Firmicutes	Clostridia	Clostridiales	Lachnospiraceae	Eisenbergiella
250	0	0.0119222	0.019663	0.00649659	0.0498227	1.5969	1.27372	0.688538	0	0	0	0	0.0293769	0.0560547	0.0295095	0.050729	Bacteria	Firmicutes	Clostridia	Clostridiales	Lachnospiraceae	Coprococcus
251	0.0284221	0.0257935	0.0665662	0.0609148	0.20612	0.117529	0.103212	0.109921	0.048621	0.0371865	0.0600955	0.0705728	0.0757433	0.0284477	0.0292494	0.0292491	Bacteria	Firmicutes	Clostridia	Clostridiales	Clostridiales_vadinBB60_group	unclassified
252	0.0911746	0.233059	0.190883	0.165588	0.0193861	0.140491	0.0892169	0.0435828	0.185269	0.127906	0.198264	0.145372	0.0263879	0.0301693	0.0787861	0.0342144	Bacteria	Firmicutes	Clostridia	Clostridiales	Lachnospiraceae	unclassified
253	4.29368	4.47952	3.65606	2.64694	0.0547642	0.0474349	0.0265524	0.0346817	0.0212904	0.0278596	0.00831603	0.0161867	0.0146884	0.0329698	0.0371443	0.0351565	Bacteria	Firmicutes	Clostridia	Clostridiales	Lachnospiraceae	unclassified
254	0.0827836	0.093578	0.0666915	0.0526951	0.0474472	0.0348959	0.0265524	0.0159902	0.160748	0.0878091	0.131356	0.234918	0.0237825	0.0790782	0.0997781	0.0714528	Bacteria	Firmicutes	Clostridia	Clostridiales	Ruminococcaceae	Anaerotruncus
256	0.17747	0.038093	0.032586	0.0229742	0	0	0	0	0.656849	2.32352	1.2867	1.25261	1.14111	2.47169	2.23398	2.44745	Bacteria	Bacteroidetes	Bacteroidia	Bacteroidales	Bacteroidaceae	Bacteroides
257	2.05745	1.74896	1.92637	0.834095	3.7354	2.11303	2.70752	1.50518	0.473875	0.508664	0.310181	0.616964	0.663996	1.03377	1.1332	1.02464	Bacteria	Firmicutes	Clostridia	Clostridiales	Lachnospiraceae	Lachnoclostridium
258	0.00953389	0.0312796	0.058031	0.0229742	0.0214225	0.011632	0	0.0392579	0.0493221	0.0374736	0.0517269	0.110696	0.0116995	0.0142239	0.0147069	0.0304989	Bacteria	Firmicutes	Clostridia	Clostridiales	Ruminococcaceae	Ruminiclostridium
261	0.0830288	0.0598744	0.0629806	0.0749469	0.869737	0.257113	0.336935	0.189046	0.00674122	0	0	0.00289588	0.0116995	0.0319184	0.00301253	0.0200439	Bacteria	Proteobacteria	Gammaproteobacteria	Pasteurellales	Pasteurellaceae	Haemophilus
262	0.111271	0.284893	0.452855	0.220067	0.203404	0.288007	0.126578	0.128468	0	0	0	0	0.673451	1.04059	1.01963	1.00671	Bacteria	Firmicutes	Clostridia	Clostridiales	Ruminococcaceae	Ruminococcaceae_UCG-014
264	0.630947	1.1368	1.26326	0.540228	0.214604	0.461205	0.611961	0.391579	1.66146	0.812894	1.23501	1.27722	0.987813	1.11746	1.04408	0.572125	Bacteria	Firmicutes	Clostridia	Clostridiales	Ruminococcaceae	Oscillibacter
266	0.0907499	0.0922506	0.0988714	0.103129	0.0260247	0.119041	0.1074	0.0834689	0.236199	0.188285	0.168903	0.373032	0	0.00862285	0.00301253	0	Bacteria	Firmicutes	Clostridia	Clostridiales	Christensenellaceae	Christensenellaceae_R-7_group
268	0.374564	0.111133	0.133529	0.0986816	0.26767	0.844455	0.502252	0.78886	1.21118	0.167853	0.109412	0.228816	1.41221	0.549857	0.555061	0.407507	Bacteria	Firmicutes	Clostridia	Clostridiales	Lachnospiraceae	Blautia
269	0.0461018	0.0645081	0.0479814	0.0814103	0	0	0	0	0.0212904	0.0249407	0.015786	0.157858	0.00515182	0.0235169	0.0226975	0.0533808	Bacteria	Firmicutes	unclassified	unclassified	unclassified	unclassified
270	0	0.0301829	0.0276415	0.00624641	0	0	0	0	0.0549814	0.045364	0.0292226	0.0381319	0.00515182	0.0155135	0.0237445	0.020192	Bacteria	Firmicutes	Clostridia	Clostridiales	Peptococcaceae	unclassified
271	0.30255	0.83607	0.700449	0.894949	0.078223	0.194951	0.228164	0.156959	0.716508	0.806356	1.30295	0.625125	0.115354	0.433184	0.365475	0.292012	Bacteria	Firmicutes	Clostridia	Clostridiales	Ruminococcaceae	Ruminococcaceae_UCG-005
272	0	0.00791014	0.0171907	0.00649659	0	0.0235663	0.0321126	0.0564949	0.0149149	0.0570025	0.0325649	0.137587	0	0.020495	0.0143579	0.0215179	Bacteria	Actinobacteria	Coriobacteriia	Coriobacteriales	Coriobacteriaceae	Gordonibacter
273	0.0757325	0.0451508	0.0346571	0.0449426	0.572416	0.111713	0.213109	0.0944334	0.117611	0.0527124	0.035561	0.0356547	0.0285508	0.0127129	0.026148	0.0176163	Bacteria	Firmicutes	Clostridia	Clostridiales	Clostridiaceae_1	Clostridium
274	0.0659534	0.0574503	0.0746651	0.0247304	0.319231	0.211794	0.195862	0.18491	0.0202237	0.0145855	0	0.00579176	0.0116995	0.00496468	0.0116122	0.0241697	Bacteria	Firmicutes	Negativicutes	Selenomonadales	Veillonellaceae	Veillonella
275	0.0178592	0.0451508	0.0171907	0.0244803	0	0	0	0	0.0622787	0.0378397	0.0711745	0.0852612	0.0255618	0.0588383	0.0412928	0.0565264	Bacteria	Firmicutes	Clostridia	Clostridiales	Ruminococcaceae	Anaerotruncus
276	0.00953389	0.0427104	0.025445	0.0244803	0	0	0	0	0.14061	0.121566	0.129794	0.593678	0.024166	0.0461761	0.0377601	0.0301648	Bacteria	Firmicutes	Clostridia	Clostridiales	Ruminococcaceae	Ruminococcaceae_UCG-009
278	0	0	0	0	17.6486	25.2592	20.1544	18.4354	0	0.00558773	0.0101468	0	0.284949	0.156825	0.154566	0.268549	Bacteria	Bacteroidetes	Bacteroidia	Bacteroidales	Bacteroidaceae	Bacteroides
283	0.230264	0.212849	0.142189	0.168784	0.307611	0.176596	0.134889	0.1261	0.0558881	0.0153267	0.0198275	0.0225728	4.05268	1.0158	0.801466	0.801818	Bacteria	Bacteroidetes	Bacteroidia	Bacteroidales	Rikenellaceae	Alistipes
285	0.00953389	0.0143626	0.0358958	0.012743	0	0	0	0	0.0516612	0.00850662	0.0525393	0.0537243	0.0289934	0.0347189	0.0322552	0.047705	Bacteria	Firmicutes	Clostridia	Clostridiales	Ruminococcaceae	Papillibacter
286	0	0.0540436	0.0473044	0.0287152	0.017689	0.0410142	0.0104961	0.0549149	0.318495	0.230059	0.308628	0.38413	0.107655	0.289288	0.25016	0.200173	Bacteria	Firmicutes	Clostridia	Clostridiales	Ruminococcaceae	Ruminiclostridium
288	0.0939027	0.101618	0.0832002	0.101873	0.0454109	0	0.0122454	0.00457624	0.013833	0.00558773	0	0.00809337	0.00992013	0.00431142	0.00602506	0	Bacteria	Firmicutes	Clostridia	Clostridiales	Clostridiales_vadinBB60_group	unclassified
291	0.0282426	0.0119222	0	0.00649659	0.0107112	0.0587645	0.0454831	0.0151736	0.816596	0.618751	0.512524	0.629538	0	0	0	0	Bacteria	Proteobacteria	Betaproteobacteria	Burkholderiales	Alcaligenaceae	Parasutterella
296	0.00892961	0.0317546	0	0	0	0.0351982	0.0171814	0.100517	0.119028	0.0858306	0.0864419	0.0607046	0.0359245	0.05777	0.0610667	0.0602418	Bacteria	Firmicutes	Clostridia	Clostridiales	Defluviitaleaceae	Defluviitaleaceae_UCG-011
299	0.0659534	0.0838492	0.121694	0.184827	0	0.011632	0	0.0137287	0.424978	0.883441	1.55197	0.937704	0	0	0	0	Bacteria	Firmicutes	Clostridia	Clostridiales	Lachnospiraceae	Coprococcus
301	0	0.0505066	0.0273607	0.0179837	0	0.0119343	0.0216165	0.0213831	0.00745746	0.0700636	0.0434109	0.0190826	0.0164678	0.0655352	0.0546037	0.0286412	Bacteria	Firmicutes	Clostridia	Clostridiales	Defluviitaleaceae	Defluviitaleaceae_UCG-011
302	0.0635363	0.0545186	0.0206208	0.0124928	0.0107112	0	0.0259282	0.011414	1.70109	1.4404	1.98762	3.57941	0.0670217	0.163659	0.113794	0.109497	Bacteria	Firmicutes	Clostridia	Clostridiales	Ruminococcaceae	Oscillibacter
305	0.00935436	0.0129049	0	0.015722	0.0370752	0.0526462	0.0909663	0.0245145	0.222	0.00850662	0.0125906	0.0329677	0	0.0114234	0.0149737	0.0131068	Bacteria	Firmicutes	Clostridia	Clostridiales	Family_XIII	Family_XIII_AD3011_group
306	0.0461018	0.0287252	0.0269594	0.0304765	0	0	0	0	0.013833	0.0339385	0.0656822	0.137378	0.0501704	0.0467786	0.0497146	0.0254575	Bacteria	Firmicutes	Clostridia	Clostridiales	Ruminococcaceae	Ruminiclostridium
317	0.0552767	0.11562	0.0398825	0.0693847	0	0	0	0	0.0633455	0.0272434	0.0492832	0.0582608	0.0358654	0.0127299	0.0291537	0.0103069	Bacteria	Firmicutes	Clostridia	Clostridiales	Christensenellaceae	unclassified
318	0	0	0	0.00624641	0	0.00581598	0	0.00996911	0.0212904	0.00620393	0.0168651	0.0491545	0.00992013	0.0836786	0.0962387	0.101245	Bacteria	Actinobacteria	Coriobacteriia	Coriobacteriales	Coriobacteriaceae	Eggerthella
319	0	0.00645245	0.0269594	0	0	0	0	0	0.0356644	0.0578969	0.0123575	0.0398058	0.0146884	0.058617	0.0378356	0.0332607	Bacteria	Firmicutes	Clostridia	Clostridiales	Ruminococcaceae	Ruminococcaceae_UCG-013
320	0.00892961	0.0272675	0.0276415	0.0242301	0.0193861	0.0413166	0.0154321	0.00602109	0.00691649	0.013024	0.0128236	0.0196769	0.0350984	0.102418	0.0470578	0.0130687	Bacteria	Firmicutes	Clostridia	Clostridiales	Lachnospiraceae	unclassified
325	0.130046	0.256051	0.24748	0.334872	0	0.140793	0.0979636	0.156167	0.0585777	0.0857565	0.0362265	0.2232	0.0220031	0.0446313	0.0513311	0.029929	Bacteria	Actinobacteria	Coriobacteriia	Coriobacteriales	Coriobacteriaceae	Adlercreutzia
333	0.149293	0.152337	0.505555	0.0746636	0.0107112	0.5072	0.329379	0.318814	0.107184	0.250597	0.390364	0.335185	0.275272	0.21497	0.23733	0.107875	Bacteria	Firmicutes	Clostridia	Clostridiales	Lachnospiraceae	[Eubacterium]_ventriosum_group
340	0.120446	0.056959	0.047861	0.0731906	0.197445	0.153634	0.130265	0.133261	0.0695458	0.0238334	0.027245	0.0178273	0.646513	0.279068	0.225576	0.277781	Bacteria	Bacteroidetes	Bacteroidia	Bacteroidales	Bacteroidaceae	Bacteroides
342	0.00892961	0.206872	0.317145	0.0984214	0.0535561	0.801556	0.551685	0.556192	0.0353138	0.0119167	0.00587227	0.024841	0	0	0.00292359	0	Bacteria	Firmicutes	Erysipelotrichia	Erysipelotrichales	Erysipelotrichaceae	Erysipelotrichaceae_UCG-003
344	0.0357184	0.05501	0.0412416	0.0182339	0	0	0	0	0.310672	0.153963	0.158324	0.114321	0.262179	0.270793	0.250189	0.226823	Bacteria	Bacteroidetes	Bacteroidia	Bacteroidales	Porphyromonadaceae	Parabacteroides
351	0.0187087	0.0198324	0.0417982	0.0117373	0	0	0.00493593	0.0161786	0.0149149	0.00682012	0.00854909	0.0109892	0.0198403	0.0241363	0.046702	0.0162524	Bacteria	Firmicutes	Clostridia	Clostridiales	Ruminococcaceae	Anaerotruncus
355	0	0	0	0.0169779	0	0	0	0	0.0149149	0.0661905	0.0343957	0.0837628	0.0329356	0.0431035	0.0286336	0.104824	Bacteria	Firmicutes	Clostridia	Clostridiales	Ruminococcaceae	unclassified
356	0.00892961	0.0664409	0.0479814	0.120102	0	0	0	0	0.0287479	0.0960287	0.0634715	0.0304905	0.0103036	0.0183309	0.0235734	0.0226577	Bacteria	Firmicutes	Clostridia	Clostridiales	Ruminococcaceae	unclassified
358	0.210167	0.0951497	0.0951654	0.0781811	0	0.011632	0	0.00457624	0	0.00850662	0	0.00289588	0.346542	0.234148	0.17918	0.190265	Bacteria	Bacteroidetes	Bacteroidia	Bacteroidales	unclassified	unclassified
360	0.00892961	0.00596111	0.0119653	0	0	0	0	0	0.0344224	0.0532544	0.108239	0.145715	0	0.0206995	0.0206498	0.0323947	Bacteria	Firmicutes	Clostridia	Clostridiales	Christensenellaceae	Christensenellaceae_R-7_group
362	0.195264	0.48934	0.270056	0.553438	0.26273	0.154541	0.117831	0.190877	0	0	0	0	0.0440653	0.0759134	0.120204	0.112669	Bacteria	Firmicutes	Clostridia	Clostridiales	Lachnospiraceae	unclassified
365	3.91889	2.59495	2.2482	2.81701	1.0871	0.286797	0.261466	0.419297	0.0347729	0.0601487	0.0717875	0.0306328	2.69907	4.8523	4.47203	4.6394	Bacteria	Bacteroidetes	Bacteroidia	Bacteroidales	Bacteroidaceae	Bacteroides
369	0.00935436	0.0491629	0.0310716	0.0477046	0	0	0	0	0.115533	0.0684932	0.0270119	0.0202712	0.00515182	0.0874966	0.0538698	0.0583841	Bacteria	Firmicutes	Clostridia	Clostridiales	Ruminococcaceae	Anaerotruncus
377	0.600646	1.36689	1.52384	0.801253	0.304407	0.275165	0.303451	0.253877	0.790132	0.17641	0.288154	0.288399	0.353984	0.349605	0.281977	0.272667	Bacteria	Firmicutes	Clostridia	Clostridiales	Lachnospiraceae	unclassified
384	0.0926284	0.0837352	0.061742	0.0377236	0	0	0	0	1.29302	0.157257	0.166805	0.0721459	2.45618	3.21351	3.45495	2.40927	Bacteria	Bacteroidetes	Bacteroidia	Bacteroidales	Porphyromonadaceae	Parabacteroides
386	0	0.0277425	0.0052254	0.0129932	0	0	0	0	0.0143739	0.0430613	0.0750436	0.104553	0.00953662	0.0448358	0.0349187	0.0464056	Bacteria	Firmicutes	Clostridia	Clostridiales	Ruminococcaceae	Ruminococcaceae_UCG-013
389	0.298275	0.754108	0.553441	0.445211	0.258846	0.50101	0.386919	0.403118	0.188324	0.116989	0.0849911	0.240927	0.0934686	0.466876	0.724114	0.30782	Bacteria	Firmicutes	Clostridia	Clostridiales	Lachnospiraceae	unclassified
391	0.0558152	0.0574503	0.0716312	0.0601974	0.106284	0.389599	0.550422	0.7067	0	0.102932	0.0755434	0.274606	0	0.0269368	0.0265791	0.058198	Bacteria	Firmicutes	Clostridia	Clostridiales	Lachnospiraceae	unclassified
393	1.38312	3.90324	5.17272	8.18333	0.590746	3.2226	4.88881	3.25188	0.655723	1.87585	2.9389	1.58713	0.596199	1.66093	2.23246	1.84049	Bacteria	Firmicutes	Clostridia	Clostridiales	Lachnospiraceae	Incertae_Sedis
395	0.00935436	0.0500152	0.0156762	0	0.175683	0.140793	0.169498	0.10837	0.115007	0.097432	0.0557684	0.0304905	0.0103036	0.0155135	0.0238334	0.0168603	Bacteria	Firmicutes	Clostridia	Clostridiales	Lachnospiraceae	Lachnoclostridium
397	0.0178592	0.0456421	0.0341005	0.053951	0	0	0	0	0.00691649	0.0142194	0.00404148	0.0138851	0.00953662	0.0092761	0.0180752	0.00841113	Bacteria	Firmicutes	Clostridia	Clostridiales	Peptococcaceae	Dehalobacterium
408	0.018284	0.0698476	0.0599467	0.0519396	0.0284003	0.0881468	0.0481689	0.0587563	0.0580367	0.0340635	0.056287	0.0427351	0.0154555	0.0607981	0.0293316	0.0208	Bacteria	Firmicutes	Clostridia	Clostridiales	Lachnospiraceae	Lachnospiraceae_FCS020_group
424	0.0278179	0.018866	0.032586	0.0788985	0	0	0	0	0.00674122	0.0409716	0.0123575	0.0692834	0.0418434	0.0127299	0.0149737	0.0215179	Bacteria	Firmicutes	Clostridia	Clostridiales	Clostridiales_vadinBB60_group	unclassified
426	0.0462814	0.0401561	0.00673986	0.00624641	0.116995	0.00581598	0.0494174	0.0274042	0.00745746	0.00558773	0.00587227	0.0161867	0.0212361	0.0396498	0.0502347	0.0304609	Bacteria	Firmicutes	Bacilli	Lactobacillales	Streptococcaceae	Streptococcus
430	0.00935436	0	0.0181485	0.0244803	0	0	0	0	0.250016	0.0181206	0.0342489	0.0120356	0.100538	0.22335	0.221207	0.187431	Bacteria	Bacteroidetes	Bacteroidia	Bacteroidales	unclassified	unclassified
434	41.4596	32.8412	35.8138	24.1159	0.150826	0.0232639	0.049294	0.0386297	0.490552	0.563667	0.602514	0.492771	0.00693116	0.00496468	0.00292359	0.0157586	Bacteria	Bacteroidetes	Bacteroidia	Bacteroidales	Bacteroidaceae	Bacteroides
441	0.523508	3.4099	3.25746	2.56992	0.403902	5.00966	4.75608	6.04126	0.0791519	0.926367	1.13586	1.90946	0	0.00840153	0.00558712	0.00784123	Bacteria	Firmicutes	Clostridia	Clostridiales	Ruminococcaceae	Ruminiclostridium
455	0.0367475	0.095052	0.0621432	0.0257362	0.161916	0.188833	0.264711	0.30637	0.105576	0.182938	0.122849	0.344367	0.0689983	0.239943	0.183009	0.248205	Bacteria	Firmicutes	Clostridia	Clostridiales	Lachnospiraceae	unclassified
457	0.0178592	0.271396	0.102302	0.494614	0.062231	0.378875	0.370993	0.682853	0.00745746	0.0352959	0.0249481	0.0642282	0	0	0	0	Bacteria	Bacteroidetes	Bacteroidia	Bacteroidales	ratAN060301C	unclassified
463	0.374253	0.39627	0.364224	0.610146	0	0.011632	0.0296156	0.0403162	0.681897	0.394187	0.75141	0.520773	0.0691845	0.130168	0.158339	0.124385	Bacteria	Firmicutes	Clostridia	Clostridiales	Ruminococcaceae	Intestinimonas
465	0.0547862	0.0654908	0.0838772	0.119639	0	0.00581598	0.0154321	0.0161786	0.181482	0.268973	0.2541	0.202553	0.0116995	0.0327591	0.0178084	0.0147784	Bacteria	Firmicutes	Clostridia	Clostridiales	Ruminococcaceae	Anaerofilum
467	0.00892961	0.020815	0.0134797	0.0192396	0.0831645	0.0235663	0.00493593	0	0.00691649	0.00912281	0.00808296	0	0.103271	0.199912	0.13313	0.151545	Bacteria	unclassified	unclassified	unclassified	unclassified	unclassified
468	0.19497	0.240461	0.163366	0.463726	0.0799201	0.0351982	0.0411715	0.0563064	0.0134824	0.0769998	0.0439295	0.0497154	0.0164678	0.0127299	0	0.0181482	Bacteria	Bacteroidetes	Bacteroidia	Bacteroidales	Bacteroidaceae	Bacteroides
476	0.7095	0.825114	0.757478	0.967833	0.0107112	0.0471326	0.0104961	0.0388181	0.1258	0.139465	0.083912	0.114605	0.0202238	0	0.00292359	0.00318364	Bacteria	Bacteroidetes	Bacteroidia	Bacteroidales	Bacteroidaceae	Bacteroides
480	0.00892961	0.124366	0.071912	0.107652	0	0	0	0	0.0278564	0	0.0101468	0.0190826	0.00992013	0.0349402	0.00903759	0.0115948	Bacteria	Firmicutes	Clostridia	Clostridiales	Ruminococcaceae	Ruminococcaceae_NK4A214_group
481	0.745806	0.787347	0.595154	0.632875	0	0	0	0	0.450581	0.203353	0.265277	0.216262	0.0921408	0.0944256	0.0804624	0.0499845	Bacteria	Firmicutes	Clostridia	Clostridiales	Ruminococcaceae	Ruminococcaceae_UCG-014
494	0.0178592	0.0302969	0.0552779	0.0671994	0.0284003	0	0.0221173	0	0.123125	0.0295832	0.0501817	0.0605958	0.1069	0.121868	0.100265	0.115633	Bacteria	Firmicutes	Clostridia	Clostridiales	Lachnospiraceae	Lachnoclostridium
498	0.148019	0.377895	0.504938	0.350165	0	0	0	0	0	0	0.00427455	0	0.0667764	0.2385	0.247206	0.233529	Bacteria	Firmicutes	Clostridia	Clostridiales	Christensenellaceae	Christensenellaceae_R-7_group
505	0.1394	0.0595297	0.0780952	0.0531955	0.109528	0.0768172	0.0658511	0.0463373	0.0212904	0.0241995	0.0299743	0.018455	0.103527	0	0.00558712	0.00261374	Bacteria	Bacteroidetes	Bacteroidia	Bacteroidales	Porphyromonadaceae	Odoribacter
512	0.083274	0.0620678	0.0999546	0.083672	0	0	0	0	0.513976	0.334719	0.385614	0.14795	0	0.00431142	0.00292359	0	Bacteria	Bacteroidetes	Bacteroidia	Bacteroidales	Bacteroidaceae	Bacteroides
513	0.152363	0.0984587	0.156481	0.08794	0.529043	0.334837	0.526998	0.248349	1.04346	0.500631	0.646579	0.306478	0.21202	0.0772537	0.218978	0.072323	Bacteria	Firmicutes	Clostridia	Clostridiales	Lachnospiraceae	Roseburia
518	0.139089	0.184387	0.318323	0.232598	0.125861	0.12274	0.121206	0.0692185	0.81031	0.148009	0.217099	0.0937398	0.412179	0.726332	0.753291	0.661403	Bacteria	Bacteroidetes	Bacteroidia	Bacteroidales	ratAN060301C	unclassified
522	0.473574	0.392603	0.514366	0.297753	0.203404	0.443455	0.246535	0.200353	0.926292	0.909738	1.08155	0.754757	0.753759	0.648805	0.685224	0.647066	Bacteria	Bacteroidetes	Bacteroidia	Bacteroidales	ratAN060301C	unclassified
525	0.480428	0.223053	0.305836	0.0944035	0.228899	0.278491	0.323942	0.263391	0.365524	0.352516	0.255416	0.354696	0	0	0	0	Bacteria	Bacteroidetes	Bacteroidia	Bacteroidales	ratAN060301C	unclassified
542	0.018284	0.0143626	0.0368536	0.0349616	0	0	0	0	0.434689	0.169781	0.260424	0.0998414	0.00693116	0.0114234	0.00859965	0.010493	Bacteria	Bacteroidetes	Bacteroidia	Bacteroidales	Rikenellaceae	unclassified
544	0.925645	0.675791	0.954248	0.731911	0.526028	0.795135	1.05087	0.482891	1.12625	0.862961	1.04365	0.626074	0.48684	0.295286	0.305073	0.369969	Bacteria	Firmicutes	Clostridia	Clostridiales	Lachnospiraceae	unclassified
554	4.22948	1.42818	1.00298	1.11438	0.455424	0.218517	0.289768	0.507999	7.08529	28.561	22.7247	20.5301	8.01325	7.98485	6.79198	10.5248	Bacteria	Bacteroidetes	Bacteroidia	Bacteroidales	Bacteroidaceae	Bacteroides
560	3.6074	4.40154	5.55642	2.26325	8.64515	3.29942	3.5784	2.04689	4.88605	4.58167	5.52005	3.40902	3.36079	5.52908	6.08011	3.77823	Bacteria	Firmicutes	Clostridia	Clostridiales	Ruminococcaceae	Faecalibacterium
567	0.737923	2.01806	1.60381	1.51677	1.34673	7.7368	12.0735	2.43981	0.905392	0.152401	0.261469	0.237855	0.342248	0.176367	0.156436	0.150193	Bacteria	Firmicutes	Clostridia	Clostridiales	Lachnospiraceae	Blautia
570	0.103126	0.120501	0.0928135	0.257806	0.728415	0.395415	0.303763	0.47888	0	0.00912281	0.0483847	0.0532055	0.0116995	0.0276239	0.0146247	0.0339067	Bacteria	Firmicutes	Clostridia	Clostridiales	Lachnospiraceae	unclassified
578	0.00953389	0.0416301	0.0310716	0.0242301	0	0	0	0.00457624	0.0436628	0.0299123	0.0462265	0.0514227	0.00515182	0.00431142	0.0115232	0.0168603	Bacteria	Firmicutes	Clostridia	Clostridiales	Ruminococcaceae	Anaerotruncus
579	0	0	0.00673986	0.00649659	0	0.0232639	0	0	0.0273154	0.00961399	0.0184628	0	0.0874428	0.109343	0.0981288	0.103897	Bacteria	Firmicutes	Clostridia	Clostridiales	Ruminococcaceae	Faecalibacterium
584	0.0284221	0.0203237	0.0537635	0.0621707	0.044053	0	0.0104961	0.00915248	0.042596	0.0119167	0.00404148	0.00289588	0.282707	0.247742	0.259042	0.18027	Bacteria	Bacteroidetes	Bacteroidia	Bacteroidales	Bacteroidaceae	Bacteroides
586	0.0553905	0.59705	0.157178	1.36514	0.10289	0.472233	0.289521	0.499635	0	0	0.0121244	0.00579176	0	0	0.00301253	0	Bacteria	Firmicutes	Clostridia	Clostridiales	Lachnospiraceae	Lachnospira
588	0.300758	0.0684062	0.100632	0.025486	0	0	0	0	1.32474	3.36206	2.29218	1.76737	1.50204	3.58653	3.19149	3.31649	Bacteria	Bacteroidetes	Bacteroidia	Bacteroidales	Bacteroidaceae	Bacteroides
591	0.0926941	0.0480662	0.0965245	0.031227	0	0	0	0	0	0.00571275	0.00427455	0	0.182956	0.352563	0.333546	0.558711	Bacteria	Firmicutes	Clostridia	Clostridiales	Ruminococcaceae	Faecalibacterium
603	0.148689	0.32693	0.236517	0.32694	0	0.0765148	0.0486697	0.0720549	0.176364	0.177564	0.233265	0.153917	0.0277246	0.0841043	0.0780949	0.0583841	Bacteria	Firmicutes	Clostridia	Clostridiales	Ruminococcaceae	unclassified
604	0.455044	0.305102	0.38692	0.19308	0.110886	0.130068	0.14982	0.123399	0.989373	1.3276	1.24048	1.16427	0.295194	0.458077	0.352947	0.411261	Bacteria	Bacteroidetes	Bacteroidia	Bacteroidales	Bacteroidaceae	Bacteroides
607	0.0937713	0.611397	0.489824	0.565213	0.00867491	0.00581598	0	0.0107857	0.107023	0.15639	0.108014	0.300084	0.0103036	0.022006	0.0544326	0.0271292	Bacteria	Firmicutes	Clostridia	Clostridiales	Ruminococcaceae	Oscillibacter
616	0.0456771	0.123416	0.0811241	0.0774255	0.0107112	0.0174479	0.069974	0.0137287	0.1079	0.0491402	0.0825473	0.0564446	0	0	0.00301253	0	Bacteria	Firmicutes	Clostridia	Clostridiales	Lachnospiraceae	Roseburia
624	5.16325	5.70852	5.25032	3.91756	0.0962512	0.0468302	0.0171814	0.0311638	0.0908514	0.0687852	0.134552	0.189078	0.351333	0.405815	0.335701	0.396196	Bacteria	Firmicutes	Clostridia	Clostridiales	Lachnospiraceae	Lachnospira
629	0	0.0143626	0.0273607	0.00524068	0.283134	0.868626	0.874429	0.73394	0	0.0125329	0.0289896	0.0555071	0	0.00280051	0.00292359	0.0123508	Bacteria	Firmicutes	Clostridia	Clostridiales	Lachnospiraceae	unclassified
631	0	0.0129049	0	0	0.0263639	0.011632	0.0111204	0.0145454	0.410198	0.515766	0.642623	0.41479	0.0678478	0.0687677	0.040937	0.0759624	Bacteria	Firmicutes	Clostridia	Clostridiales	Ruminococcaceae	Ruminiclostridium
647	0.0540024	0.229014	0.191961	0.199973	0	0	0	0	0.0211152	0.0164341	0.0125906	0.102109	0.0616836	0.187608	0.131691	0.136394	Bacteria	Firmicutes	Clostridia	Clostridiales	Christensenellaceae	Christensenellaceae_R-7_group
649	0	0.0198324	0.0534876	0.0272091	0.0107112	0	0	0.0280324	0.0505793	0.0470876	0.0265458	0.0549462	0	0	0.0140978	0.00261374	Bacteria	Firmicutes	Clostridia	Clostridiales	Ruminococcaceae	Anaerotruncus
662	0.0560605	0.211394	0.22069	0.10768	0.513089	0.727602	1.26834	0.23924	0.392634	0.681723	0.993054	0.305633	0	0.0319184	0.0235734	0.0143946	Bacteria	Firmicutes	Clostridia	Clostridiales	Lachnospiraceae	Roseburia
668	0.139873	0.0961324	0.0602275	0.125413	0.144378	0.0884491	0.0734728	0.205674	0.138931	0.882515	0.399346	1.38313	0	0.00280051	0	0.00393964	Bacteria	Bacteroidetes	Bacteroidia	Bacteroidales	Bacteroidaceae	Bacteroides
687	0.00953389	0.00596111	0.0316282	0	0.0991564	0.0532509	0.0469204	0.137262	0	0.00682012	0.0206735	0.0109892	0.0116995	0.0284646	0.00602506	0.030537	Bacteria	Firmicutes	Clostridia	Clostridiales	Lachnospiraceae	unclassified
707	0.334957	0.242166	0.254234	0.288234	0.0697385	0.0468302	0.0723476	0.0373733	0.800083	0.753369	0.602884	0.483437	0.0202238	0.0690059	0.0689616	0.0745265	Bacteria	Bacteroidetes	Bacteroidia	Bacteroidales	Bacteroidaceae	Bacteroides
727	0.00953389	0.0124136	0.0052254	0.0189894	0.00867491	0.0293823	0	0	0.00745746	0.0272805	0.0607084	0.0329677	0.0143049	0.0444269	0.0232176	0.0334965	Bacteria	Firmicutes	Clostridia	Clostridiales	Ruminococcaceae	Anaerotruncus
748	0.0188883	0.0243358	0.00673986	0.00649659	0.0197254	0.0293823	0.0122454	0.0228812	0.00674122	0.00899779	0.00991375	0.0757362	0.0146884	0.0092761	0.0178084	0.0232276	Bacteria	Firmicutes	Clostridia	Clostridiales	Ruminococcaceae	Anaerofilum
750	0.00892961	0.0129049	0.0415224	0.00649659	0	0	0	0	0.14105	0.0734648	0.0864082	0.0462252	0.0991311	0.156138	0.170356	0.130023	Bacteria	Bacteroidetes	Bacteroidia	Bacteroidales	unclassified	unclassified
768	0.954868	1.21089	1.21155	1.27465	0	0	0	0	5.14955	4.17055	5.66007	1.69954	0.0350984	0.101561	0.0705355	0.0600557	Bacteria	Bacteroidetes	Bacteroidia	Bacteroidales	Bacteroidaceae	Bacteroides
775	1.01777	0.84629	1.00569	0.679673	0.202535	0.572314	0.481391	0.383683	0.497829	0.500079	0.549396	0.328918	0.582246	0.250212	0.266157	0.330873	Bacteria	Bacteroidetes	Bacteroidia	Bacteroidales	unclassified	unclassified
792	0.548146	0.24364	0.173657	0.188095	0.155089	0.0358029	0.0387979	0.0257709	23.7223	37.311	35.2227	32.5891	0.0168513	0.00496468	0.0141868	0.00261374	Bacteria	Bacteroidetes	Bacteroidia	Bacteroidales	Bacteroidaceae	Bacteroides
794	0.0184635	0.0441681	0.0666866	0.0713962	0	0	0	0	0	0.00341006	0.0265458	0.0120356	0.00693116	0.0248065	0.0240113	0.0243293	Bacteria	Firmicutes	Clostridia	Clostridiales	Ruminococcaceae	Ruminococcaceae_UCG-007
832	0.0915337	0.0138713	0.035615	0.0274593	0.067851	0.0355006	0.00493593	0.0213831	0.18043	0.540671	0.342565	0.548586	0.26091	0.500044	0.508356	0.590858	Bacteria	Bacteroidetes	Bacteroidia	Bacteroidales	unclassified	unclassified
852	0.0188883	0.195457	0.0724686	0.293881	0.0287395	0.1809	0.224919	0.0610711	0.0784357	0.00682012	0.00831603	0.0294442	0.0586947	0.0575825	0.0434227	0.0323947	Bacteria	Firmicutes	Clostridia	Clostridiales	Lachnospiraceae	Blautia
873	0.0739197	0.0282338	0.0540443	0.0404525	0.134345	0.0410142	0.0761585	0.057993	0.331452	0.0677149	0.108766	0.0310848	0.307197	0.382521	0.39767	0.382392	Bacteria	unclassified	unclassified	unclassified	unclassified	unclassified
882	0.394021	0.619831	1.46351	0.331014	0.374973	1.10036	1.13852	0.557382	0.108456	1.84791	0.579535	1.20162	0.208695	0.8262	1.42057	0.396039	Bacteria	Firmicutes	Clostridia	Clostridiales	Lachnospiraceae	Lachnospiraceae_UCG-001
950	0.593954	0.191445	0.250117	0.123162	1.94657	0.551238	0.804136	0.473888	0.457162	0.058101	0.0565201	0.0773768	0.385764	0.197503	0.232388	0.13897	Bacteria	Firmicutes	Clostridia	Clostridiales	Lachnospiraceae	unclassified
969	0.239504	0.244883	0.170227	0.220322	0.406279	0.240572	0.24941	0.235572	0.0218314	0.0124079	0.0245682	0.0138851	0.49497	0.438338	0.394329	0.380412	Bacteria	Firmicutes	Clostridia	Clostridiales	Lachnospiraceae	unclassified
977	0.233644	0.33227	0.25618	0.585053	0.594518	0.738256	0.905489	0.445049	0.00674122	0	0	0	0.00953662	0.0254597	0.0288047	0.0397041	Bacteria	Firmicutes	Clostridia	Clostridiales	Lachnospiraceae	Incertae_Sedis
1016	0.0365679	0.174626	0.232927	0.0674114	0.0193861	0.00581598	0.0734728	0.0313522	0	0.0181206	0.0125906	0.00289588	0.0242251	0.117445	0.205021	0.146035	Bacteria	Firmicutes	Clostridia	Clostridiales	Ruminococcaceae	Faecalibacterium
1037	0.0284221	0.0411387	0.0460658	0.0304765	0.00867491	0.0174479	0.00493593	0	0.0143739	0.0836668	0.0595768	0.0605624	0.0242251	0.0429098	0.0587522	0.0153483	Bacteria	Firmicutes	Clostridia	Clostridiales	Lachnospiraceae	unclassified
1125	0.0184635	0.0515869	0.0500525	0.0314822	0	0	0	0	0.0422303	0.0348838	0.0472193	0.0558169	0	0.0528053	0.0626765	0.0405817	Bacteria	Firmicutes	Clostridia	Clostridiales	Ruminococcaceae	Ruminococcaceae_UCG-007
1144	0.195215	0.328586	0.360643	0.15708	0.177379	0.194346	0.0880919	0.162415	0	0	0	0	0.319988	0.696433	0.610751	0.601932	Bacteria	Firmicutes	Clostridia	Clostridiales	Ruminococcaceae	unclassified
1146	0.0469513	0.0193573	0.0288751	0	0.0214225	0.0177503	0.0122454	0.0205664	0.0136577	0.0142194	0.015786	0	0.11733	0.00776518	0.0115232	0.00261374	Bacteria	Bacteroidetes	Bacteroidia	Bacteroidales	Bacteroidaceae	Bacteroides
1169	0.110847	0.474223	0.647443	0.23196	0.0193861	0.124252	0.055355	0.0618974	0.278795	0.13062	0.114585	0.125552	0.231141	0.0722383	0.0607177	0.0817978	Bacteria	Firmicutes	Clostridia	Clostridiales	Lachnospiraceae	Dorea
1267	0	0.0346863	0.0171907	0	0	0.0474349	0.0171814	0.0137287	0.00691649	0.0117917	0.0265458	0.0282223	0.00476831	0.014894	0.0371443	0.0213698	Bacteria	Firmicutes	Clostridia	Clostridiales	Lachnospiraceae	unclassified
1352	0.101133	0.207379	0.165403	0.130621	0.0991564	0.0823308	0.133575	0.0930515	0	0	0	0	0.134241	0.43468	0.359732	0.365041	Bacteria	Firmicutes	Negativicutes	Selenomonadales	Acidaminococcaceae	unclassified
1414	1.19348	1.25616	1.7746	0.623376	0.571587	0.63878	0.643507	0.447194	0.332168	0.390786	0.562652	0.44194	0.527485	0.688842	0.735212	0.764563	Bacteria	Firmicutes	Clostridia	Clostridiales	Ruminococcaceae	Faecalibacterium
1434	0	0	0.00673986	0	0.124801	0.0710012	0.0838455	0.147618	0.0566043	0	0.0125906	0.0275947	0	0	0.0115232	0.00318364	Bacteria	Firmicutes	Clostridia	Clostridiales	Ruminococcaceae	Ruminiclostridium
1462	0.0554562	0.0425964	0.158818	0.0502164	0	0.0351982	0.0209922	0.0213831	0.0271402	0.0173794	0.0261659	0.0211752	0.0544961	0.00431142	0.00301253	0.0312549	Bacteria	Bacteroidetes	Bacteroidia	Bacteroidales	ratAN060301C	unclassified
1469	0.0273931	0.0496542	0.0533623	0.0179837	0.0193861	0.105595	0.0583528	0.0922349	0.00745746	0.0153267	0.00404148	0.0115835	0	0	0.00584718	0	Bacteria	Bacteroidetes	Bacteroidia	Bacteroidales	unclassified	unclassified
1504	0.0279974	0.102224	0.0785314	0.0492157	0.0287395	0.0358029	0.0197437	0.00457624	0.0136577	0.0083816	0.0211397	0.0109892	0	0.0254259	0.00877078	0.0110249	Bacteria	Firmicutes	Clostridia	Clostridiales	Ruminococcaceae	unclassified
1556	0.251276	0.457635	0.67689	0.329013	0.162744	0.556751	0.451899	0.279126	0.237896	0.156302	0.140485	0.0489455	0.37015	0.42262	0.44935	0.374189	Bacteria	Firmicutes	Clostridia	Clostridiales	Ruminococcaceae	unclassified
1571	0.0278179	0.00791014	0.0445513	0.00624641	0	0	0	0	0.113559	0.087443	0.043644	0.0310848	0.176084	0.220186	0.208548	0.176478	Bacteria	Firmicutes	Clostridia	Clostridiales	Ruminococcaceae	Anaerofilum
1709	0.98703	0.726957	1.70326	0.454715	1.14091	0.980037	1.38967	0.723107	0.0351386	0.0528794	0.0256998	0.0635257	0.207102	0.149186	0.380244	0.0914968	Bacteria	Firmicutes	Clostridia	Clostridiales	Lachnospiraceae	unclassified
1725	0.316183	0.278782	0.176445	0.491267	0.483333	0.212097	0.0962144	0.133943	0	0	0.00587227	0	0	0	0	0	Bacteria	Firmicutes	Clostridia	Clostridiales	Lachnospiraceae	unclassified
1729	0.407572	0.248665	0.177919	0.296479	0.183489	0.229242	0.15938	0.168929	0.271556	0.0454011	0.0528923	0.0856879	0.0301439	0.0232956	0.0231287	0.0156825	Bacteria	Firmicutes	Clostridia	Clostridiales	Ruminococcaceae	Anaerotruncus
1761	0.303268	1.90968	1.2485	2.10553	0.223129	5.15831	4.24421	5.95261	0.00691649	0.195443	0.205509	0.765173	0	0.00560102	0	0.00261374	Bacteria	Firmicutes	Clostridia	Clostridiales	unclassified	unclassified
1763	0.0279974	0.0520783	0.0570732	0.326001	0.292378	0.918249	1.02493	0.508265	0.0415141	0.0391601	0.18082	0.0566202	0.0103036	0.0403538	0.070407	0.0391723	Bacteria	Firmicutes	Clostridia	Clostridiales	Lachnospiraceae	Incertae_Sedis
1790	0.0373517	0.0203237	0.0224161	0.0222186	0.167687	0.141095	0.104584	0.104654	0	0	0	0	0.015072	0.0155304	0.0350077	0.0208	Bacteria	Firmicutes	Clostridia	Clostridiales	Lachnospiraceae	Lactonifactor
1802	0.253316	0.434203	0.588234	0.306756	0.489294	0.426986	0.812454	0.16891	0.310788	0.258971	0.484743	0.187965	0.00476831	0.0204781	0.0716781	0.0396661	Bacteria	Firmicutes	Clostridia	Clostridiales	Lachnospiraceae	unclassified
1808	0.0371722	0.0511119	0.0518478	0.0244803	0.0214225	0.011632	0.00493593	0.0105973	0.139808	0.209145	0.164301	0.107173	0.0349122	0.0206995	0.0316461	0.0545206	Bacteria	Bacteroidetes	Bacteroidia	Bacteroidales	unclassified	unclassified
1826	0.175119	0.172185	0.184945	0.14886	0.0193861	0.0238686	0.0148078	0.0120422	0.419759	0.323623	0.426539	0.238476	0.0194567	0.0135875	0.0171104	0.0234137	Bacteria	Bacteroidetes	Bacteroidia	Bacteroidales	Bacteroidaceae	Bacteroides
1837	0.0371722	0	0	0.00624641	0	0	0	0	0.0496878	0.0147105	0.032798	0.0236525	0.0233989	0.0319353	0.00851071	0.0110249	Bacteria	Firmicutes	Clostridia	Clostridiales	Lachnospiraceae	Hespellia
1869	0.0464609	0.277357	0.263035	0.327625	0.0729423	0.189437	0.263964	0.420896	0	0	0	0	0.00992013	0.043995	0.0289826	0.0696712	Bacteria	Firmicutes	unclassified	unclassified	unclassified	unclassified
1889	0	0	0	0.00624641	0.123973	0.0290799	0.0504191	0.0596262	0.0726011	0.00341006	0.0121244	0.00289588	0.0116995	0.016388	0.0171104	0.0149645	Bacteria	Bacteroidetes	Bacteroidia	Bacteroidales	unclassified	unclassified
1899	0.267795	0.347338	0.257012	0.31592	0.902404	0.158543	0.181679	0.265928	0	0.00341006	0	0.00289588	0.0194567	0.00862285	0.00859965	0.039518	Bacteria	Bacteroidetes	Bacteroidia	Bacteroidales	Bacteroidaceae	Bacteroides
1902	1.13229	1.32682	2.14659	0.775702	1.99827	1.50522	1.90085	1.55985	1.92704	1.73124	2.20464	1.41526	2.03751	3.05475	3.08221	2.60037	Bacteria	Firmicutes	Clostridia	Clostridiales	Ruminococcaceae	Faecalibacterium
